# Supplementary material for: Screening of Anti-Hair Loss Plant Raw Materials Based on Reverse Network Pharmacology and Experimental Validation
Source: Curr Issues Mol Biol. 2025 Jan 20;47(1):68. doi: 10.3390/cimb47010068 (PMC11764182; doi:10.3390/cimb47010068)
Supplement: Supplementary file 1 [file cimb-47-00068-s001.zip]

Archive with 1 entries (1 files):
- cimb-3423534-supplementary.pdf
